# Supplementary material for: Human pancreatic adenocarcinoma contains a side population resistant to gemcitabine
Source: BMC Cancer. 2012 Aug 15;12:354. doi: 10.1186/1471-2407-12-354 (PMC3500221; doi:10.1186/1471-2407-12-354)
Supplement: Additional file 1: Table S1 — Complete list of genes differentially expressed in the PDAC SP versus MP (p < 0.001). [file 1471-2407-12-354-S1.xlsx]

## Sheet: Blad1
Gene Symbol	Genbank Accession no.	Gene Name	Fold SP/MP	p-value
TMPRSS6	NM_153609	transmembrane protease, serine 6	111.48	0.00004
KCNC1	NM_004976	potassium voltage-gated channel, Shaw-related subfamily, member 1	36.35	0.00017
ZAP70	NM_001079	zeta-chain (TCR) associated protein kinase 70kDa	24.25	0.00002
C6orf60	NM_024581	chromosome 6 open reading frame 60	22.78	0.00005
CITED4	NM_133467	Cbp/p300-interacting transactivator, with Glu/Asp-rich carboxy-terminal domain, 4	22.01	0.00004
PRKCQ	NM_006257	protein kinase C, theta	21.56	0.00008
DPYSL5	AL713706	dihydropyrimidinase-like 5	19.70	0.00005
FASLG	NM_000639	Fas ligand (TNF superfamily, member 6)	19.56	0.00003
LEF1	NM_016269	lymphoid enhancer-binding factor 1	16.45	0.00009
DSCAM	NM_001389	Down syndrome cell adhesion molecule	15.78	0.00041
SAMD3	NM_152552	sterile alpha motif domain containing 3	15.24	0.00057
NEFH	NM_021076	neurofilament, heavy polypeptide 200kDa	13.18	0.00004
PACSIN1	NM_020804	protein kinase C and casein kinase substrate in neurons 1	12.47	0.00015
MEOX2	NM_005924	mesenchyme homeobox 2	8.22	0.00060
STAT4	NM_003151	signal transducer and activator of transcription 4	7.46	0.00050
SEMA6D	NM_153618	sema domain, transmembrane domain (TM), and cytoplasmic domain, 6D	7.21	0.00039
EMX2	NM_004098	empty spiracles homeobox 2	6.87	0.00006
CENTB1	NM_014716	centaurin, beta 1	6.77	0.00023
BHLHB5	NM_152414	basic helix-loop-helix domain containing, class B, 5	6.45	0.00006
IKZF2	NM_001079526	IKAROS family zinc finger 2 (Helios)	6.36	0.00058
ELTD1	BC025721	EGF, latrophilin and seven transmembrane domain containing 1	6.23	0.00009
SOX11	NM_003108	SRY (sex determining region Y)-box 11	6.19	0.00029
ZBTB10	NM_023929	zinc finger and BTB domain containing 10	6.11	0.00027
SACS	NM_014363	spastic ataxia of Charlevoix-Saguenay (sacsin)	5.74	0.00053
FGF7	NM_002009	fibroblast growth factor 7 (keratinocyte growth factor)	5.74	0.00072
STMN2	NM_007029	stathmin-like 2	5.70	0.00094
FOXG1B	NM_005249	forkhead box G1B	5.62	0.00019
PKNOX2	NM_022062	PBX/knotted 1 homeobox 2	5.58	0.00017
PGLYRP1	NM_005091	peptidoglycan recognition protein 1	5.39	0.00011
ITGB3	NM_000212	integrin, beta 3 (platelet glycoprotein IIIa, antigen CD61)	5.35	0.00062
MDGA1	NM_153487	MAM domain containing glycosylphosphatidylinositol anchor 1	5.31	0.00022
GJA7	NM_005497	gap junction protein, alpha 7, 45kDa	5.06	0.00045
KLF12	NM_007249	Kruppel-like factor 12	5.03	0.00048
SNAI2	NM_003068	snail homolog 2 (Drosophila)	4.99	0.00079
ZFPM2	NM_012082	zinc finger protein, multitype 2	4.96	0.00066
TITF1	NM_003317	thyroid transcription factor 1	4.76	0.00015
FLNC	NM_001458	filamin C, gamma (actin binding protein 280)	4.76	0.00068
TIE1	NM_005424	tyrosine kinase with immunoglobulin-like and EGF-like domains 1	4.76	0.00019
LOC649056	XR_018580	similar to Filamin-C (Gamma-filamin) (Filamin-2) (Protein FLNc) (ABP-L)	4.66	0.00068
MPDZ	AB210041	multiple PDZ domain protein	4.66	0.00066
UNC45B	NM_173167	unc-45 homolog B (C. elegans)	4.56	0.00032
IRX2	AY335940	iroquois homeobox protein 2	4.53	0.00010
PTX3	NM_002852	pentraxin-related gene, rapidly induced by IL-1 beta	4.44	0.00085
DTNA	NM_001392	dystrobrevin, alpha	4.41	0.00013
MEX3A	XM_044166	MEX3A protein	4.35	0.00041
ELMOD1	NM_018712	ELMO/CED-12 domain containing 1	4.32	0.00085
ARNTL	NM_001178	aryl hydrocarbon receptor nuclear translocator-like	4.29	0.00013
EFNB2	NM_004093	ephrin-B2	4.23	0.00016
C5orf13	NM_004772	chromosome 5 open reading frame 13	4.17	0.00055
ETS1	NM_005238	v-ets erythroblastosis virus E26 oncogene homolog 1 (avian)	3.94	0.00095
JAM2	NM_021219	junctional adhesion molecule 2	3.89	0.00086
TBX15	NM_152380	T-box 15	3.78	0.00069
BCL2L11	NM_138621	BCL2-like 11 (apoptosis facilitator)	3.68	0.00019
LRFN5	NM_152447	leucine rich repeat and fibronectin type III domain containing 5	3.68	0.00022
GRB10	NM_001001555	growth factor receptor-bound protein 10	3.68	0.00034
PDE7A	NM_002603	phosphodiesterase 7A	3.58	0.00048
GJA1	NM_000165	gap junction protein, alpha 1, 43kDa	3.53	0.00034
PLEKHA2	XM_940486	pleckstrin homology domain containing, family A member 2	3.51	0.00096
NFIB	NM_005596	nuclear factor I/B	3.46	0.00010
SAMD4A	AB028976	sterile alpha motif domain containing 4A	3.39	0.00086
SLC6A15	NM_018057	solute carrier family 6, member 15	3.36	0.00065
ME1	L34035	malic enzyme 1, NADP(+)-dependent, cytosolic	3.36	0.00100
INHBB	NM_002193	inhibin, beta B (activin AB beta polypeptide)	3.32	0.00059
VGLL4	NM_014667	vestigial like 4 (Drosophila)	3.25	0.00098
TCF7L1	NM_031283	transcription factor 7-like 1 (T-cell specific, HMG-box)	3.14	0.00073
OSR2	NM_053001	odd-skipped related 2 (Drosophila)	3.05	0.00070
PHF6	NM_032458	PHD finger protein 6	3.01	0.00047
AUTS2	NM_015570	autism susceptibility candidate 2	2.99	0.00038
CNOT4	NM_013316	CCR4-NOT transcription complex, subunit 4	2.97	0.00078
EPC2	NM_015630	enhancer of polycomb homolog 2 (Drosophila)	2.95	0.00090
LOC153346	AK024346	hypothetical protein LOC153346	2.91	0.00074
ZFHX4	NM_024721	zinc finger homeodomain 4	2.89	0.00039
UPP1	NM_181597	uridine phosphorylase 1	2.79	0.00067
GADD45G	NM_006705	growth arrest and DNA-damage-inducible, gamma	2.71	0.00053
RTTN	NM_173630	rotatin	2.66	0.00086
UCHL1	NM_004181	ubiquitin carboxyl-terminal esterase L1 (ubiquitin thiolesterase)	2.60	0.00094
GATA1	NM_002049	GATA binding protein 1 (globin transcription factor 1)	2.57	0.00082
KITLG	NM_000899	KIT ligand	2.50	0.00052
ERRFI1	NM_018948	ERBB receptor feedback inhibitor 1	2.45	0.00074
IFRD1	NM_001007245	interferon-related developmental regulator 1	2.41	0.00098
CADM1	NM_014333	cell adhesion molecule 1	-22.84	0.00077
PLD4	NM_138790	phospholipase D family, member 4	-20.02	0.00021
LYZ	NM_000239	lysozyme (renal amyloidosis)	-14.58	0.00003
CFP	NM_002621	complement factor properdin	-12.79	0.00003
ZP4	NM_021186	zona pellucida glycoprotein 4	-11.40	0.00034
NEUROD6	NM_022728	neurogenic differentiation 6	-10.53	0.00015
SYNGR1	NM_145738	synaptogyrin 1	-10.37	0.00008
TREM2	NM_018965	triggering receptor expressed on myeloid cells 2	-9.90	0.00017
ALOX5AP	NM_001629	arachidonate 5-lipoxygenase-activating protein	-9.32	0.00017
HLA-DPB1	NM_002121	major histocompatibility complex, class II, DP beta 1	-8.62	0.00004
IGSF6	NM_005849	immunoglobulin superfamily, member 6	-8.44	0.00009
BTK	NM_000061	Bruton agammaglobulinemia tyrosine kinase	-8.32	0.00011
PLA2G7	NM_005084	phospholipase A2, group VII (platelet-activating factor acetylhydrolase, plasma)	-7.66	0.00007
C16orf53	NM_024516	chromosome 16 open reading frame 53	-7.38	0.00002
CD74	NM_004355	CD74 molecule, major histocompatibility complex, class II invariant chain	-7.28	0.00006
STAB1	NM_015136	stabilin 1	-6.96	0.00015
SLC15A3	NM_016582	solute carrier family 15, member 3	-6.63	0.00021
MADCAM1	NM_130760	mucosal vascular addressin cell adhesion molecule 1	-6.53	0.00004
SLC11A1	NM_000578	solute carrier family 11 (proton-coupled divalent metal ion transporters), member 1	-6.02	0.00028
CD14	NM_000591	CD14 molecule	-5.94	0.00038
TBXAS1	NM_030984	thromboxane A synthase 1 (platelet, cytochrome P450, family 5, subfamily A)	-5.86	0.00017
RASSF4	NM_032023	Ras association (RalGDS/AF-6) domain family 4	-5.54	0.00002
LTBP2	NM_000428	latent transforming growth factor beta binding protein 2	-4.79	0.00061
HK3	NM_002115	hexokinase 3 (white cell)	-4.69	0.00065
GREB1	NM_148903	GREB1 protein	-4.59	0.00085
C18orf54	NM_173529	chromosome 18 open reading frame 54	-4.38	0.00023
CPN2	NM_001080513	carboxypeptidase N, polypeptide 2	-4.38	0.00070
SPIC	NM_152323	Spi-C transcription factor (Spi-1/PU.1 related)	-4.26	0.00097
APH1B	NM_031301	anterior pharynx defective 1 homolog B (C. elegans)	-4.17	0.00086
LOC151174	AF451986	hypothetical protein LOC151174	-3.84	0.00084
C9orf93	NM_173550	chromosome 9 open reading frame 93	-3.84	0.00080
ARG2	NM_001172	arginase, type II	-3.81	0.00021
HRASLS5	BC034222	HRAS-like suppressor family, member 5	-3.63	0.00052
SEPP1	NM_005410	selenoprotein P, plasma, 1	-3.48	0.00014
SMPD3	NM_018667	sphingomyelin phosphodiesterase 3, neutral membrane (neutral sphingomyelinase II)	-3.46	0.00085
CTSA	NM_000308	cathepsin A	-3.29	0.00068
GPX7	NM_015696	glutathione peroxidase 7	-3.18	0.00076
CTSC	NM_001814	cathepsin C	-2.97	0.00085
PFKFB2	NM_006212	6-phosphofructo-2-kinase/fructose-2,6-biphosphatase 2	-2.77	0.00077
RNF128	NM_194463	ring finger protein 128	-2.71	0.00050
LOC389072	BC020812	hypothetical protein LOC389072	-2.68	0.00038
